# Supplementary material for: Evolving California genotypes of Avena barbata are derived from multiple introductions but still maintain substantial population structure
Source: PeerJ. 2014 Nov 4;2:e633. doi: 10.7717/peerj.633 (PMC4226642; doi:10.7717/peerj.633)
Supplement: Table S1 [file peerj-02-633-s001.xlsx]

## Sheet: Sheet1
Code	Voucher Number	Country	Locality	Latitude	Longitude	Ploidy	Avena DNA (pg/2c)	GenBank Accession ANU85-L*	GenBank Accession ANU83-L	GenBank Accession ANU67-L	TrnT-F Accession	TrnL-R Accession	GenBank Accession ANU73-L	GenBank Accession ANU11-L
MO05	PI 657310	Morocco	11km Bouznika to Rabat	33.8381	-7.06639	2x	8.8327	KF924356	KF995800	KF995873	KF996053	KF995975	KF996180	KJ013248
GR08	PI 337735	Greece	Pirgos	35	25.15	2x	8.62453	KF924333	KF995775	KF995901	KF996032	KF995952	KF996150	KJ013223
SP06	PI 367261	Spain	40 km west of Utiel on Madrid-Valencia road	39.5333	-1.63333	2x	8.48395	KF924369	KF995817	KF995854	KF996069	KF995992	KF996200	KF441768
SP12	CN 26440	Spain	Murcia	38	-1.04	2x	8.31879	KF924372	KF995821	KF995850	KF996073	KF995996	KF996204	KJ013258
SP11	CN 26446	Spain	Orihuela	38.19	-0.93	2x	8.31747	KF924371	KF995820	KF995851	KF996072	KF995995	KF996203	KJ013257
SP09	CN 26445	Spain	Orihuela	38.19	-0.93	2x	8.16014	KF924370	KF995818	KF995853	KF996070	KF995993	KF996201	KJ013256
TR08	CN 19561	Turkey	40 km NE of Antakya	37.06	31.08	4x	16.6945	KF924379	KF995831	KF995842	KF996082	NA	KF996213	KJ013262
IL02	CN24300	Israel	Ohalo	32.77	35.62	4x	16.4992	KF924336	KF995778	NA	KF996035	KF995955	KF996154	KJ013226
SP03	PI 367377	Spain	near Segovia	40.95	-4.11667	4x	16.455	KF924368	KF995816	KF995855	KF996068	KF995991	KF996199	KF441767
IN03	PI 165960	India	Mikla	28	80	4x	16.4112	KF924337	KF995779	KF995898	KF996036	KF995956	KF996155	KJ013227
FR01	PI 337963	France	2 km north of La Vasina	42.75	9.47	4x	16.4088	KF924328	KF995769	KF995909	KF996027	KF995946	KF996142	KJ013217
IR04	PI 227295	Iran	71 mi. south of Sirjan, along the road to Bandar-Abbas	28.5333	55.7833	4x	16.3981	KF924341	KF995784	KF995893	KF996039	KF995961	KF996160	KJ013232
TR09	CN 19538	Turkey	Silifke	36.2	32.5	4x	16.3764	KF924380	KF995832	KF995841	KF996083	KF996003	KF996214	KJ013263
BOD30	RGL BOD30	USA	Bodega Bay	38.5292	-123.098	4x	16.364	KF924322	KF995759	KF995920	KF996016	KF995936	KF996129	KJ013207
PT01	CN 25685	Portugal	Elvora	38.5	-7.8	4x	16.3455	KF924360	KF995804	KF995868	KF996057	KF995979	KF996185	KJ013252
AG03	CN 19768	Algeria	Blida	36.4	2.7	4x	16.31	KF924316	KF995752	KF995927	KF996009	NA	KF996122	KJ013200
LY04	PI 337933	Libya	Lathroun	32.8667	22.2833	4x	16.3071	KF924351	KF995795	KF995879	KF996048	KF995970	KF996174	KJ013243
PT10	CN 25800	Portugal	Odeleite	37.52	-7.45	4x	16.2979	KF924362	KF995808	KF995864	KF996061	KF995983	KF996189	KJ013255
TR07	CN 19528	Turkey	Antalya	36.89	30.71	4x	16.295	KF924378	KF995830	NA	KF996081	NA	KF996212	KJ013261
GR01	PI 374386	Greece	Macedonia	41.1392	22.5025	4x	16.2708	KF924330	KF995772	KF995904	KF996029	KF995949	KF996147	KJ013220
IT12	PI 337957	Italy	20 km northeast of Sorso	40.8833	8.71667	4x	16.27	KF924347	KF995789	KF995888	KF996043	KF995965	KF996165	KJ013237
SP25	CN 22982	Spain	Tenerife Is	28.2	-16.8	4x	16.2649	KF924375	KF995824	KF995847	KF996076	KF995999	KF996207	KJ013259
PT03	CN 25646	Portugal	Lisbon	38.87	-8.68	4x	16.2161	KF996220	KF995805	KF995867	KF996058	KF995980	KF996186	KJ013253
IR03	PI 227294	Iran	12 mi. north of Andimenshk along road to Khorramabad	32.6	48.2833	4x	16.2095	KF924340	KF995783	KF995894	KF996038	KF995960	KF996159	KJ013231
MO03	PI 657451	Morocco	6km Bab Berred to Ketama	34.9992	-4.82611	4x	16.2065	KF924355	KF995799	KF995874	KF996052	KF995974	KF996179	KJ013247
PK01	PI 218062	Pakistan	Rah, 25 miles northwest of Rawalpindi	33.7833	72.8167	4x	16.2012	KF924359	KF995803	KF995869	KF996056	KF995978	KF996184	KJ013251
SP20	PI 367301	Spain	12 km north of Jerez on Cadiz-Seville road	36.7667	-6.06667	4x	16.1858	KF924374	KF995823	KF995848	KF996075	KF995998	KF996206	KF441771
TR14	CN 25115	Turkey	0.2 KM E of GIRESUN:GIRESUN	40.92	38.39	4x	16.182	KF924382	KF995834	KF995839	KF996085	KF996005	KF996216	KJ013265
IT01	PI 337864	Italy	Livorno	43.55	10.3167	4x	16.169	KF924342	KF995785	KF995892	KF996040	KF995962	KF996161	KJ013233
SY01	CN 19439	Syria	Damascus	33.5	36.3	4x	16.1666	KF996219	KF995827	KF995844	KF996079	KF996001	SUBMITTED	KJ013260
SP14	CN 26432	Spain	Albunol	37.04	-3.28	4x	16.1659	KF924373	KF995822	KF995849	KF996074	KF995997	KF996205	KF441770
LAL02	RGL LAL02	USA	Los Alamos	34.9947	-120.548	4x	16.1436	KF924348	KF995791	KF995885	KF996045	KF995967	KF996169	KJ013239
LB01	CN 19473	Lebanon	Beirut	33.9	35.5	4x	16.1418	KF924349	KF995792	KF995883	KF996046	KF995968	KF996171	KJ013240
GEY60	RGL GEY60	USA	Geyserville	38.8978	-123.122	4x	16.1409	KF924329	KF995771	KF995905	KF996028	KF995948	KF996146	KJ013219
IT10	CN 21581	Italy (Sicily)	Catania	37.4	15.1	4x	16.1382	KF924346	KF995788	KF995889	KF996042	KF995964	KF996164	KJ013236
IR02	CN 19390	Iran	Mahmoud-Abad	36.6	52.3	4x	16.1293	KF924339	KF995782	KF995895	KF996037	KF995959	KF996158	KJ013230
SP10	CN 26448	Spain	Orihuela	38.19	-0.93	4x	16.1254	NA	KF995819	KF995852	KF996071	KF995994	KF996202	KF441769
TN01	CN19364	Tunisia	Hammam Lif	36.7	10.4	4x	16.0952	KF924377	KF995829	KF995843	KF996080	KF996002	KF996211	KF441774
IT02	CN 21538	Italy	Rome	41.8	12.5	4x	16.0944	KF924343	KF995786	KF995891	KF996041	KF995963	KF996162	SUBMITTED
HOP72	RGL HOP72	USA	Hopland	39.0012	-123.296	4x	16.0886	KF924334	KF995776	KF995900	KF996033	KF995953	KF996152	KJ013224
PT06	CN 25780	Portugal	Odeciexe	37.71	-8.68	4x	16.0818	KF924361	KF995806	KF995866	KF996059	KF995981	KF996187	KJ013254
TR12	CN 19610	Turkey	Batman	37.9	41.2	4x	16.0768	KF924381	KF995833	KF995840	KF996084	KF996004	KF996215	KJ013264
SAR01	RGL SAR01	USA	San Ardo	36.2061	-121.042	4x	16.0612	KF924363	KF995810	KF995862	KF996063	KF995985	KF996191	KF441761
JEN14	RGL JEN14	USA	Jenner	38.7292	-123.338	4x	16.059	NA	KF995790	KF995887	KF996044	KF995966	KF996166	KJ013238
AG08	CN 24049	Algeria	25 Km W of Batna	35.55	5.61	4x	16.054	KF924319	KF995755	KF995924	KF996012	KF995932	KF996125	KJ013203
IL01	CN 20505	Israel	Jerusalem	31.79	35.26	4x	16.0346	KF924335	KF995777	KF995899	KF996034	KF995954	KF996153	KJ013225
AG01	CN 19728	Algeria	El Asnam	36.1	1.46	4x	16.01	KF924315	KF995751	KF995928	KF996008	KF995929	KF996121	KJ013199
LIK71	RGL LIK71	USA	Lick	37.525	-121.911	4x	16.0008	KF924350	KF995793	KF995881	KF996047	KF995969	KF996173	KJ013241
AG04	CN 19770	Algeria	Rouiba	36.7	3.3	4x	15.99	KF924317	KF995753	KF995926	KF996010	KF995930	KF996123	KJ013201
X189	RGL X189	USA	NA	NA	NA	4x	15.9726	KF924384	KF995836	KF995837	KF996087	KF996007	KF996218	KF441776
SLR31	RGL SLR31	USA	San Luis Rey	33.4625	-117.31	4x	15.9223	KF924366	KF995814	KF995857	KF996066	KF995989	KF996197	KF441765
X187	RGL X187	USA	NA	NA	NA	4x	15.9029	KF924383	KF995835	KF995838	KF996086	KF996006	KF996217	KF441775
MBU35	RGL MBU35	USA	Malibu	34.1525	-119.03	4x	15.8766	KF924354	KF995798	KF995876	KF996051	KF995973	KF996177	KJ013246
SLR27	RGL SLR27	USA	San Luis Rey	33.4625	-117.31	4x	15.8382	KF924365	KF995813	KF995858	KF996065	KF995988	KF996196	KF441764
SFH17	RGL SFH17	USA	Sierra Foothills	39.2467	-121.474	4x	15.8125	KF924364	KF995811	KF995860	KF996064	KF995986	KF996194	KF441762
AG10	CN 19757	Algeria	Djelfa	34.9	3.27	4x	15.7543	KF924321	KF995757	KF995922	KF996014	KF995934	KF996127	KJ013205
AG09	CN 24072	Algeria	15 KM NW of BATNA	35.72	5.89	4x	15.7177	KF924320	KF995756	KF995923	KF996013	KF995933	KF996126	KJ013204
AG06	CN 19759	Algeria	Djelfa	34.9	3.27	4x	15.6786	KF924318	KF995754	KF995925	KF996011	KF995931	KF996124	KJ013202
M18-84	RGL M18-84	USA	Mesic	NA	NA	4x	15.6203	KF924352	KF995796	KF995878	KF996049	KF995971	KF996175	KJ013244
EG02	PI 365625	Egypt	Giza, sugar cane grounds	30.0167	31.2167	6x	25.8943	KF924326	KF995766	KF995912	KF996024	KF995943	KF996137	KJ013214
IQ01	CN19398	Iraq	Babylon	32.4	44.5	6x	25.555	KF924338	KF995780	KF995897	KJ152565	KF995957	KF996156	KJ013228
GR03	PI 337731	Greece	Naousa, Macedonia-Thrace	40.6333	22.0667	NA	NA	KF924331	KF995773	KF995903	KF996030	KF995950	KF996148	KJ013221
GR04	PI 365598	Greece	Lake Marathon	38.1667	23.8833	NA	NA	KF924332	KF995774	KF995902	KF996031	KF995951	KF996149	KJ013222
IR01	CN 19352	Iran	Ghazvin	37.3	50	NA	NA	KF996219	KF995781	KF995896	SUBMITTED	KF995958	KF996157	KJ013229
PT07	PI 367322	Portugal	3 km from Ameixal on Faro-Ferreira road	37.3833	-7.98333	NA	NA	NA	KF995807	KF995865	KF996060	KF995982	KF996188	KF441759
CHI20	RGL CHI20	USA	Chiles Creek	38.5194	-122.392	NA	NA	KF924323	KF995761	KF995917	KF996019	KF995938	KF996132	KJ013209
SMR04	RGL SMR04	USA	Smith River	42.01	-124.045	NA	NA	KF924367	KF995815	KF995856	KF996067	KF995990	KF996198	KF441766
DLO32	RGL DLO32	USA	Del Loma	41.0344	-123.353	NA	NA	KF924325	KF995765	KF995913	KF996023	KF995942	KF996136	KJ013213
MSH28	RGL MSH28	USA	Marshall	38.3853	-123.044	NA	NA	KF924357	KF995801	KF995872	KF996054	KF995976	KF996181	KJ013249
CHP17	RGL CHP17	USA	Calistoga Horse Pasture	38.6158	-122.733	NA	NA	KF924324	KF995762	KF995916	KF996020	KF995939	KF996133	KJ013210
FID28	RGL FID28	USA	Fiddlehead	38.5378	-120.888	NA	NA	KF924327	KF995768	KF995910	KF996026	KF995945	KF996140	KJ013216
OMD31	RGL OMD31	USA	Old Mission Dam	32.9617	-117.198	NA	NA	KF924358	KF995802	KF995870	KF996055	KF995977	KF996183	KJ013250
M686	RGL M686	USA	NA	NA	NA	NA	NA	KF924353	KF995797	KF995877	KF996050	KF995972	KF996176	KJ013245
COM38	RGL COM38	USA	Comptche	39.3111	-123.796	NA	NA	NA	KF995764	KF995914	KF996022	KF995941	KF996135	KJ013212
CDR02	RGL CDR02	USA	Calistoga Dump Rd	38.6797	-122.733	NA	NA	NA	KF995760	KF995918	KF996017	KF995937	KF996131	KJ013208
STO24	RGL STO24	USA	Stony Creek	39.7953	-122.678	NA	NA	NA	KF995825	KF995846	KJ152566	NA	KF996208	KF441773
RED22	RGL RED22	USA	Redding	40.8208	-122.43	NA	NA	NA	KF995809	KF995863	KF996062	KF995984	KF996190	KF441760
BER46	RGL BER46	USA	Berryessa	38.7378	-122.192	NA	NA	NA	KF995758	KF995921	KF996015	KF995935	KF996128	KJ013206
COA44	RGL COA44	USA	Coalinga	36.1219	-120.66	NA	NA	NA	KF995763	KF995915	KF996021	KF995940	KF996134	KJ013211
ETO18	RGL ETO18	USA	El Toro	33.8106	-117.6	NA	NA	NA	KF995767	KF995911	KF996025	KF995944	KF996138	KJ013215
SUN07	RGL SUN07	USA	Sun City	33.6856	-117.168	NA	NA	NA	KF995826	KF995845	KF996078	KF996000	KF996209	NA
SFN40	RGL SFN40	USA	San Fernando	34.4889	-118.639	NA	NA	NA	KF995812	KF995859	NA	KF995987	KF996195	KF441763
GEY12	RGL GEY12	USA	Geyserville	38.8978	-123.122	NA	NA	NA	KF995770	KF995908	NA	KF995947	KF996143	KJ013218
MSH39	RGL MSH39	USA	Marshall	38.3853	-123.044	4x	16.0376	NA	NA	NA	NA	NA	NA	NA
* Note that for this locus was invariant among Californian haplotypes, and among most (70%) of the Old World haplotypes
Table S1b, additional Californians, screened at loci used in SSCP analysis
Code	Voucher Number	Country	Locality	Latitude	Longitude	Ploidy	Avena DNA (pg/2c)	GenBank Accession ANU67-L	GenBank Accession ANU73-L
JEN17	RGL JEN17	USA	Jenner	38.7292	-123.338	4x	15.8814	KF995886	KF996167
GEY44	RGL GEY44	USA	Geyserville	38.8978	-123.122	NA	NA	KF995907	KF996144
GEY45	RGL GEY45	USA	Geyserville	38.8978	-123.122	4x	15.9746	KF995906	KF996145
BOD58	RGL BOD58	USA	Bodega Bay	38.5292	-123.098	4x	16.0571	KF995919	KF996130
MSH31	RGL MSH31	USA	Marshall	38.3853	-123.044	4x	15.9739	KF995871	KF996182
LIK17	RGL LIK17	USA	Lick	37.4881	-121.963	4x	15.7795	KF995882	KF996172
SAR23	RGL SAR23	USA	San Ardo	36.2061	-121.042	4x	15.7419	KF995861	KF996192
LAL34	RGL LAL34	USA	Los Alamos	34.9947	-120.548	4x	15.888	KF995884	KF996170
MBU38	RGL MBU38	USA	Malibu	34.1525	-119.03	NA	NA	KF995875	KF996178
Table S1c, accessions of subset ofunique haplotypes from Table S1a screened with trnL-F to asertain root of cpDNA tree
Code	Voucher Number	Genbank Accession trnL-F
AG06	CN 19759	KF996088
BOD30	RGL BOD30	KF996089
EG02	PI 365625	KF996090
FR01	PI 337963	KF996091
GEY60	RGL GEY60	KF996092
GR01	PI 374386	KF996093
GR03	PI 337731	KF996094
GR08	PI 337735	KF996095
HOP72	RGL HOP72	KF996096
IL01	CN 20505	KF996097
IT01	PI 337864	KF996098
IT10	CN 21581	KF996099
JEN14	RGL JEN14	KF996100
LY04	PI 337933	KF996101
M18-84	RGL M18-84	KF996102
M686	RGL M686	KF996103
MBU35	RGL MBU35	KF996104
MO03	PI 657451	KF996105
MO05	PI 657310	KF996106
OMD31	RGL OMD31	KF996107
PT01	CN 25685	KF996108
PT07	PI 367322	KF996109
PT10	CN 25800	KF996110
SFH17	RGL SFH17	KF996111
SP06	PI 367261	KF996112
SP09	CN 26445	KF996113
SP11	CN 26446	KF996114
SP12	CN 26440	KF996115
SP14	CN 26432	KF996116
SP25	CN 22982	KF996117
TN01	CN19364	KF996118
X187	RGL X187	KF996119
X189	RGL X189	KF996120
