# Supplementary material for: Evolving California genotypes of Avena barbata are derived from multiple introductions but still maintain substantial population structure
Source: PeerJ. 2014 Nov 4;2:e633. doi: 10.7717/peerj.633 (PMC4226642; doi:10.7717/peerj.633)
Supplement: Table S2 [file peerj-02-633-s002.xlsx]

## Sheet: Sheet1
Appendix S2. Californian accessions, n = 204, latitude and longitude and haplotype as assessed at two cpDNA loci with SSCPs
Code	Site	Latitude	Longitude	Haplotype
ARC 11	Arcata	40.9522	-124.16	M
BEL 22	Bells Station	37.2075	-121.443	M
BLF 17	Balls Ferry	40.4864	-122.313	X
BSR 12	South Big Sur	36.425	-121.961	X
CAL 11	Caliente	35.4983	-118.734	X
CAS 01	Castaic	34.6189	-118.651	X
CHO 14	Cholame	35.8794	-120.472	X
CLR 08	Clear Lake Rd.	39.2461	-121.474	X
CUY 01	Cuyuma -1	35.1189	-120.089	M
CUY 11	Cuyuma -2	35.1686	-120.192	M
EDS 01	Edwards Pumping Station	35.0603	-119.059	M
ELK 14	Elk Creek	39.7678	-122.776	M
FOR 08	Fortuna	40.6053	-124.214	M
GOR 10	Gorman	34.9631	-118.978	X
JOL 14	Jolon	36.1636	-121.207	X
GUA 10	Gualala	38.8028	-123.608	N
KRN 09	Kern County Rd.	35.4739	-118.831	X
HIX 11	Hicks Mountain	38.3533	-122.915	M
HKR 11	Hooker Creek	40.4489	-122.441	X
LHD 07	Lakehead	40.9647	-122.396	M
ING 10	Ingot	40.8433	-122.169	X
LMN 11	Lemon Cove	36.4972	-119.134	X
ISB 10	Lake Isabella	35.7914	-118.671	X
LUC 01	Lower Lucia	36.0436	-121.504	X
JAK 16	Jackson	38.5139	-120.933	M
LYT 11	Lytle Creek -2	34.2419	-117.682	X
LYT 01	Lytle Creek -1	34.44	-117.735	X
JCT 06	Junction City	41.0231	-123.054	N
LCS 05	Lake Casitas	34.5647	-119.697	X
MEN 11	Mendocino	39.3392	-123.41	M
MIL 17	Millerton Lake	37.2031	-119.74	X
MOS 17	Moss Beach	37.5295	-122.5	N
NAC 03	Nacimento Rd.	36.2203	-121.639	M
NAP 07	Napa	38.3419	-122.247	M
NAV 10	Navarro	39.2889	-123.618	N
NMR 01	New Melones Resevoir	38.0403	-120.691	M
ORO21	Oroville	39.5419	-121.719	X
PAI 01	Paicines	36.8981	-121.393	M
PAS 18	Paskenta	39.8639	-122.856	M
PAT 10	Patterson	37.5736	-121.318	M
PFR 15	Pine Flat Resevoir	37.0678	-119.402	X
PIN 13	Pinnacles	36.5636	-121.203	M
POR 13	Porterville	36.1756	-118.996	M
PRB 12	Paso Robles	35.6781	-120.96	X
PRB 01	Paso Robles	35.6839	-120.865	M
PYN 10	Paynes Creek	40.4078	-122.137	M
RBF 23	Red Bluff	40.4469	-122.2	M
REY 13	Point Reyes	38.3056	-123.122	X
SAD 16	Saddle Point	39.4328	-123.817	M
SAN 01	San Andreas	38.245	-120.793	M
SAU 16	Sausalito	37.8731	-122.555	M
SBA 01	Santa Barbara	34.6436	-119.832	M
SBR 06	San Bernandino	34.1922	-117.522	X
SCL 10	San Clemente	33.6089	-117.763	X
SIL 28	Silverado Rd	38.5178	-122.533	M
SJB 22	Rocks Rd.	36.905	-121.61	X
SLD 09	San Luis Resevoir	37.3139	-121.188	X
SMO 03	Santa Monica	34.0628	-118.731	X
SMR04	Smith River	42.01	-124.045	N
SMT 10	San Mateo	37.6667	-122.431	X
SMV 17	Smartville	39.3269	-121.353	X
SNE 15	Snelling	37.5192	-120.679	X
SNL 21	Sunol	37.6142	-121.93	M
SOL 04	Soledad	36.6603	-121.602	X
SPR 21	Spreckels	36.6583	-121.865	M
SSM 14	San Simeon	35.8472	-121.33	M
UKH 10	Ukiah	39.2794	-123.411	X
WEO 06	Weott	40.4	-123.994	M
WLT 18	Willits	39.5861	-123.536	M
WLT 07	Willits	39.5861	-123.536	M
BER 19	Berryessa	38.7378	-122.192	X
BER 20	Berryessa	38.7378	-122.192	X
BER 21	Berryessa	38.7378	-122.192	X
BER 46	Berryessa	38.7378	-122.192	X
BER 47	Berryessa	38.7378	-122.192	X
BOD 01	Bodega Bay	38.3753	-123.058	M
BOD 16	Bodega Bay	38.3753	-123.058	X
BOD 20	Bodega Bay	38.3753	-123.058	N
BOD 29	Bodega Bay	38.3753	-123.058	M
BOD 30	Bodega Bay	38.3753	-123.058	N
BOD 44	Bodega Bay	38.3753	-123.058	X
BOD 45	Bodega Bay	38.3753	-123.058	X
BOD 50	Bodega Bay	38.3753	-123.058	N
BOD 53	Bodega Bay	38.3753	-123.058	X
BOD 58	Bodega Bay	38.3753	-123.058	X
CDR 01	Calistoga Dump Road	38.6797	-122.733	X
CDR 02	Calistoga Dump Road	38.6797	-122.733	X
CDR 26	Calistoga Dump Road	38.6797	-122.733	X
CDR 37	Calistoga Dump Road	38.6797	-122.733	X
CDR 38	Calistoga Dump Road	38.6797	-122.733	X
CHI 18	Chiles Creek	38.5194	-122.392	X
CHI 19	Chiles Creek	38.5194	-122.392	X
CHI 20	Chiles Creek	38.5194	-122.392	X
CHI 21	Chiles Creek	38.5194	-122.392	X
CHI 22	Chiles Creek	38.5194	-122.392	X
CHP 16	Calistoga Horse Pasture	38.6158	-122.733	N
CHP 17	Calistoga Horse Pasture	38.6158	-122.733	M
CHP 18	Calistoga Horse Pasture	38.6158	-122.733	M
CHP 49	Calistoga Horse Pasture	38.6158	-122.733	M
DLO 31	Del Loma	41.0344	-123.353	M
DLO 32	Del Loma	41.0344	-123.353	M
DLO 33	Del Loma	41.0344	-123.353	N
DLO 34	Del Loma	41.0344	-123.353	N
DLO 35	Del Loma	41.0344	-123.353	N
FID 27	Fiddletown	38.5378	-120.888	M
FID 28	Fiddletown	38.5378	-120.888	X
FID 30	Fiddletown	38.5378	-120.888	X
FID29	Fiddletown	38.5378	-120.888	M
GEY 01	Geyserville	38.8978	-123.122	M
GEY 07	Geyserville	38.8978	-123.122	N
GEY 12	Geyserville	38.8978	-123.122	N
GEY 16	Geyserville	38.8978	-123.122	M
GEY 39	Geyserville	38.8978	-123.122	M
GEY 44	Geyserville	38.8978	-123.122	N
GEY 45	Geyserville	38.8978	-123.122	X
GEY 46	Geyserville	38.8978	-123.122	M
GEY 58	Geyserville	38.8978	-123.122	M
GEY 60	Geyserville	38.8978	-123.122	N
GEY 71	Geyserville	38.8978	-123.122	X
HOP 66	Hopland	39.0012	-123.296	X
HOP 71	Hopland	39.0012	-123.296	M
HOP 72	Hopland	39.0012	-123.296	X
HOP 77	Hopland	39.0012	-123.296	X
HOP 89	Hopland	39.0012	-123.296	X
JEN 14	Jenner	38.7292	-123.338	N
JEN 15	Jenner	38.7292	-123.338	N
JEN 17	Jenner	38.7292	-123.338	N
JEN 18	Jenner	38.7292	-123.338	N
LIK 01	Lick	37.4358	-121.682	M
LIK 02	Lick	37.4358	-121.682	M
LIK 11	Lick	37.525	-121.911	X
LIK 17	Lick	37.525	-121.911	M
LIK 33	Lick	37.525	-121.911	M
LIK 37	Lick	37.525	-121.911	X
LIK 71	Lick	37.4881	-121.963	X
MSH 28	Marshall	38.3853	-123.044	M
MSH 29	Marshall	38.3853	-123.044	M
MSH 31	Marshall	38.3853	-123.044	N
MSH 32	Marshall	38.3853	-123.044	N
MSH 39	Marshall	38.3853	-123.044	X
MSH 40	Marshall	38.3853	-123.044	X
MSH 41	Marshall	38.3853	-123.044	X
MSH 42	Marshall	38.3853	-123.044	X
MSH 43	Marshall	38.3853	-123.044	X
RED 19	Redding	40.8208	-122.43	M
RED 20	Redding	40.8208	-122.43	M
RED 22	Redding	40.8208	-122.43	M
RED 23	Redding	40.8208	-122.43	M
SFH 16	SFREC	39.2467	-121.474	M
SFH 17	SFREC	39.2467	-121.474	X
SFH 18	SFREC	39.2467	-121.474	M
SFH 20	SFREC	39.2467	-121.474	M
SFH 56	SFREC	39.2467	-121.474	M
SFH 58	SFREC	39.2467	-121.474	M
STO 23	Stony Creek	39.7953	-122.678	X
STO 24	Stony Creek	39.7953	-122.678	X
STO 44	Stony Creek	39.7953	-122.678	X
STO 45	Stony Creek	39.7953	-122.678	X
STO 46	Stony Creek	39.7953	-122.678	X
COA 44	Coalinga	36.1219	-120.66	X
COA 45	Coalinga	36.1219	-120.66	X
COA 47	Coalinga	36.1219	-120.66	X
COA 48	Coalinga	36.1219	-120.66	X
ETO 15	El Toro	33.8106	-117.6	X
ETO 16	El Toro	33.8106	-117.6	X
ETO 17	El Toro	33.8106	-117.6	X
ETO 18	El Toro	33.8106	-117.6	X
ETO 19	El Toro	33.8106	-117.6	X
LAL 01	Las Alamos	34.9958	-120.506	X
LAL 02	Las Alamos	34.9958	-120.506	X
LAL 33	Las Alamos	34.9958	-120.506	M
LAL 34	Las Alamos	34.9958	-120.506	M
LAL 35	Las Alamos	34.9958	-120.506	M
MBU 34	Malibu	34.1525	-119.03	X
MBU 35	Malibu	34.1525	-119.03	X
MBU 36	Malibu	34.1525	-119.03	X
MBU 37	Malibu	34.1525	-119.03	X
MBU 38	Malibu	34.1525	-119.03	M
OMD 30	Old Mission Dam	32.9617	-117.198	X
OMD 32	Old Mission Dam	32.9617	-117.198	X
OMD 33	Old Mission Dam	32.9617	-117.198	X
SAR 01	San Ardo	36.2061	-121.042	X
SAR 02	San Ardo	36.2061	-121.042	X
SAR 15	San Ardo	36.2061	-121.042	X
SAR 16	San Ardo	36.2061	-121.042	X
SAR 23	San Ardo	36.2061	-121.042	M
SAR 24	San Ardo	36.2061	-121.042	N
SAR 25	San Ardo	36.2061	-121.042	M
SAR 26	San Ardo	36.2061	-121.042	M
SAR 27	San Ardo	36.2061	-121.042	X
SAR 28	San Ardo	36.2061	-121.042	M
SAR 29	San Ardo	36.2061	-121.042	N
SFN 01	San Fernando	34.4889	-118.639	X
SFN 02	San Fernando	34.4889	-118.639	X
SFN 03	San Fernando	34.4889	-118.639	X
SFN 40	San Fernando	34.4889	-118.639	X
SFN 42	San Fernando	34.4889	-118.639	X
SLR 27	San Luis Rey	33.4625	-117.31	X
SLR 28	San Luis Rey	33.4625	-117.31	X
SLR 29	San Luis Rey	33.4625	-117.31	M
SLR 30	San Luis Rey	33.4625	-117.31	M
SLR 31	San Luis Rey	33.4625	-117.31	M
SUN 06	Sun City	33.6856	-117.168	X
SUN 07	Sun City	33.6856	-117.168	X
